# Supplementary material for: A Nonsense Variant in COL6A1 in Landseer Dogs with Muscular Dystrophy
Source: G3 (Bethesda). 2015 Oct 1;5(12):2611–7. doi: 10.1534/g3.115.021923 (PMC4683634; doi:10.1534/g3.115.021923)
Supplement: Supporting Information [file supp_g3.115.021923_TableS1.xlsx]

## Sheet: Linkage Data
Table S1. Genome regions that showed positive LOD scores for linkage to muscular dystrophy in a family with 10 informative meioses.
CanFam 3.1 assembly
Chromosome	Start	Stop	Size (bp)	Maximum LOD Score	Alpha
1	1	10780593	10780593	0.287	1
8	20352216	43881439	23529224	0.215	1
10	61871450	66062370	4190921	0.974	1
24	1	34135834	34135834	1.579	1
31	38641078	39895921	1254844	1.579	1
		Total	73891416
