# Supplementary material for: A Nonsense Variant in COL6A1 in Landseer Dogs with Muscular Dystrophy
Source: G3 (Bethesda). 2015 Oct 1;5(12):2611–7. doi: 10.1534/g3.115.021923 (PMC4683634; doi:10.1534/g3.115.021923)
Supplement: Supporting Information [file supp_g3.115.021923_TableS2.xlsx]

## Sheet: Homozygosity Data
Table S2. Homozygous genome regions with shared alleles among the 4 analyzed cases (raw PLINK output).
CanFam 3.1 assembly
Chromosome	Marker 1	Marker 2	Start	Stop	Size (kb)
3	BICF2G630361903	BICF2P219067	0	9771266	9771.27
3	BICF2P685831	BICF2P882496	17312778	24069336	6756.56
3	BICF2G630349802	BICF2G630352430	74851447	77814861	2963.41
5	BICF2P117484	BICF2P95564	62703945	64500438	1796.49
6	BICF2P1271261	BICF2P269118	69202115	71424793	2222.68
10	BICF2S23017965	BICF2S23134189	59214042	66015582	6801.54
11	BICF2P608801	BICF2S2332607	40421647	47085865	6664.22
11	BICF2S23756395	BICF2P551015	54734994	55278574	543.58
12	BICF2P1304399	BICF2S23043309	30960037	32652675	1692.64
13	BICF2G630619620	BICF2S23038487	28860446	32248925	3388.48
13	BICF2P986611	BICF2P340273	48994460	53249402	4254.94
13	BICF2S23616120	BICF2P1397100	53428466	55166117	1737.65
20	BICF2P529303	BICF2P660242	41727049	44798234	3071.18
20	BICF2P528211	BICF2P1424199	46713593	52715829	6002.24
22	BICF2P987538	BICF2G630315388	1390513	3198463	1807.95
26	BICF2S23130890	BICF2P335018	21212535	25591572	4379.04
26	BICF2S23654344	BICF2P573063	26938013	29361862	2423.85
31	BICF2P130492	BICF2P684449	38764470	39357328	592.86
				Total	66870.6
