# Supplementary material for: A Nonsense Variant in COL6A1 in Landseer Dogs with Muscular Dystrophy
Source: G3 (Bethesda). 2015 Oct 1;5(12):2611–7. doi: 10.1534/g3.115.021923 (PMC4683634; doi:10.1534/g3.115.021923)
Supplement: Supporting Information [file supp_g3.115.021923_TableS3.xlsx]

## Sheet: Table S3
Table S3 COL6A1:c.289G>T genotypes of 473 dogs from diverse dog breeds.
Breed Abbreviation	Breed	Number of dogs	Genotype
			GG	GT	TT
AC	Australian Cattle Dog	8	8
AI	Akita Inu	7	7
AP	Appenzeller Mountain Dog	8	8
AU	Australian Shepherd	8	8
BA	Barbet	7	7
BC	Border Collie	8	8
BD	Bearded Collie	8	8
BE	Beagle	8	8
BN	Boston Terrier	8	8
BO	Barsoi	8	8
BR	Briard	8	8
BS	Bernese Mountain Dog	8	8
CC	Chinese Crested Dog	6	6
CE	Cairn Terrier	8	8
CH	Chihuahua	8	8
CS	Cão da Serra de Aires	8	8
DD	Great Dane	7	7
DH	Dachshund	8	8
DO	Doberman Pinscher	7	7
DS	German Shepherd	7	7
DW	Deutscher Wachtelhund	8	8
EL	Elo	8	8
EN	Entlebucher Mountain Dog	8	8
EU	Eurasier	7	7
FB	French Bulldog	7	7
FR	Flat Coated Retriever	8	8
GD	Groenendale	8	8
GP	Poodle	8	8
GR	Golden Retriever	8	8
GS	German Spitz (Grossspitz)	7	7
GY	Greyhound	8	8
HW	Hovawart	8	8
IT	Irish Terrier	8	8
IW	Italian Greyhound	5	5
JR	Jack Russell Terrier	6	6
KF	Kromfohrländer	8	8
KS	German Spitz (Kleinspitz)	8	8
LA	Labrador Retriever	8	8
LB	Leonberger	8	8
LR	Lagotto romagnolo	8	8
MA	Malinois	8	8
MU	Mudi	6	6
MX	Mexican Hairless Dog	6	6
NR	Nova Scotia Duck Tolling Retriever	8	8
NS	Schapendoes	8	8
NW	Norwich Terrier	8	8
PE	Perro de Agua Espanõl	8	8
PH	Peruvian Hairless Dog	7	7
PO	Polski Owczarek Nizinny	8	8
RP	Miniature Pinscher	8	8
RR	Rhodesian Ridgeback	8	8
RS	Giant Schnauzer	8	8
SB	Saint Bernard	8	8
SC	Scottish Terrier	6	6
SG	Sloughi	7	7
SL	Saluki	4	4
SY	Siberian Husky	8	8
TT	Tibet Terrier	7	7
WH	Whippet	8	8
WS	Keeshound (Wolfsspitz)	8	8
WW	West Highland White Terrier	6	6
YT	Yorkshire Terrier	7	7
ZS	Pomeranian (Zwergspitz)	8	8
Total number	63 breeds	473	473	0	0
